# Supplementary material for: Molecular Mechanism of Sirtuin 1 Modulation by the AROS Protein
Source: Int J Mol Sci. 2022 Oct 23;23(21):12764. doi: 10.3390/ijms232112764 (PMC9654219; doi:10.3390/ijms232112764)
Supplement: Supplementary file 1 [file ijms-23-12764-s001.zip]

Archive with 1 entries (1 files):
- ijms-1954003-supplementary.pdf
